# Supplementary material for: Correction: Whole-Genome Saliva and Blood DNA Methylation Profiling in Individuals with a Respiratory Allergy
Source: PLoS One. 2017 Aug 7;12(8):e0183088. doi: 10.1371/journal.pone.0183088 (PMC5546635; doi:10.1371/journal.pone.0183088)
Supplement: S1 Dataset — (XLSX) [file pone.0183088.s001.xlsx]

## Sheet: cg19754622 STK32C
cg19754622	STK32C
OVERALL MEDIAN
Allergy									Control
	Blood									Blood
	cg19754622									cg19754622
Patient	CpG1	CpG2	CpG3	CpG4	CpG5	CpG6	Mean %		Patient	CpG1	CpG2	CpG3	CpG4	CpG5	CpG6	Mean %
1	67	76	55	48	51	48	57.5		2	88	93	79	73	74	81	81.3333
SD	2	3.05505	2	5.2915	3.21455	2.82843			SD	2.64575	0.57735	5.50757	4.04145	1.73205	0.57735
3	56	68	42	34	39	34	45.5		4	88	92	77	72	75	80	80.6667
SD	3.51188	2.88675	2.64575	2	2.88675	2			SD	1.1547	1.1547	4	4.04145	1.73205	2.88675
6	45	55	35	29	29	26	36.5		8	64	73	55	48	45	49	55.6667
SD	2.08167	1.1547	2.51661	1.73205	1	0.57735			SD	2.51661	1.73205	3.4641	3.51188	1.52753	0.57735
7	49	61	38	28	30	29	39.1667		11	76	81	68	61	59	65	68.3333
SD	1.52753	1.52753	2.08167	2.88675	1	2			SD	2.08167	2.08167	4.04145	3.51188	1.52753	2.08167
13	43	52	35	30	29	32	36.8333		12	44	56	32	24	27	27	35
SD	2.64575	2.88675	4.3589	4.72582	4.04145	2			SD	1.52753	3.78594	3.4641	3.60555	4.3589	1
Mean CpG1	52					Mean	43.1		Mean CpG1	72					MEAN	64.2
SD	9.74679					SD	8.82358		SD	18.5472					SD	19.4116
									delta	-20					delta	-21.1
Allergy									Control
	Saliva									Saliva
	cg19754622									cg19754622
Patient	CpG1	CpG2	CpG3	CpG4	CpG5	CpG6	Mean %		Patient	CpG1	CpG2	CpG3	CpG4	CpG5	CpG6	Mean %
1	49	56	36	29	29	27	37.6667		2	88	93	74	67	66	67	75.8333
SD	2.51661	2.64575	2.51661	1.73205	1	0.57735			SD	1	0	2.64575	2.64575	2.51661	2
3	13	22	7	5	5	6	9.66667		4	88	92	69	60	59	56	70.6667
SD	0.57735	0.57735	0.57735	0	0.57735	0.57735			SD	1.73205	0.57735	2	2.88675	1.52753	1
6	29	37	22	20	20	21	24.8333		8	56	62	45	42	38	41	47.3333
SD	1	1	0.57735	0.57735	1.73205	1.1547			SD	2.08167	2.08167	3.60555	3.60555	1.52753	1.52753
7	17	25	11	8	7	9	12.8333		11	52	58	44	40	34	38	44.3333
SD	0	0.57735	0	0	0.57735	0.57735			SD	2.64575	2.3094	3.4641	2.64575	1.73205	2.64575
13	18	25	14	12	10	13	15.3333		12	22	29	15	14	13	17	18.3333
SD	1	5.19615	1	1.1547	0.57735	0.57735			SD	1.52753	1.52753	1.73205	2.08167	1.52753	1.73205
Mean CpG1	25.2					MEAN	20.0667		Mean CpG1	61.2					MEAN	51.3
SD	14.5671					SD	11.3508		SD	27.7705					SD	23.0652
									delta	-36					delta	-31.2333
